# Supplementary material for: Aedes albopictus saliva contains a richer microbial community than the midgut
Source: Parasit Vectors. 2024 Jun 25;17:267. doi: 10.1186/s13071-024-06334-1 (PMC11197185; doi:10.1186/s13071-024-06334-1)
Supplement: Supplementary file 1 — Supplementary Material 1 File 1 Excel file showing the number of reads and OTU identified per sample. [file 13071_2024_6334_MOESM1_ESM.xlsx]

## Sheet: Sheet1
index	Reads
MGINF5	360372
MGINF3	128027
SALNINF6	105039
MGNINF4	99409
SALNINF2	99341
SALINF6	95747
SALINF4	88532
MGNINF2	83527
SALINF8	80987
SALINF1	79239
SALNINF5	78010
SALINF9	73863
SALNINF4	71299
SALNINF3	70725
MGINF2	69329
MGNINF5	67857
SALINF10	67334
SALINF5	65997
MGINF4	59445
MGNINF3	57585
MGINF1	49720
MGNINF1	43869
MGNINF6	41788
SALINF3	41245
SALINF2	40961
SALNINF1	37068
SALINF7	31632

## Sheet: Sheet2
Sample ID	Tissue	Infection status	No. of Reads	No. of OTU
SALINF1	Saliva	Infected	79239	27
SALINF2	Saliva	Infected	40961	19
SALINF3	Saliva	Infected	41245	19
SALINF4	Saliva	Infected	88532	21
SALINF5	Saliva	Infected	65997	19
SALINF6	Saliva	Infected	95747	19
SALINF7	Saliva	Infected	31632	14
SALINF8	Saliva	Infected	80987	34
SALINF9	Saliva	Infected	73863	43
SALINF10	Saliva	Infected	67334	29
SALNINF1	Saliva	Non-infected	37068	11
SALNINF2	Saliva	Non-infected	99341	40
SALNINF3	Saliva	Non-infected	70725	27
SALNINF4	Saliva	Non-infected	71299	17
SALNINF5	Saliva	Non-infected	78010	33
SALNINF6	Saliva	Non-infected	105039	52
MGINF1	Midgut	Infected	49720	5
MGINF2	Midgut	Infected	69329	11
MGINF3	Midgut	Infected	128027	28
MGINF4	Midgut	Infected	59445	31
MGINF5	Midgut	Infected	360372	75
MGNINF1	Midgut	Non-infected	43869	107
MGNINF2	Midgut	Non-infected	83527	111
MGNINF3	Midgut	Non-infected	57585	125
MGNINF4	Midgut	Non-infected	99409	7
MGNINF5	Midgut	Non-infected	67857	6
MGNINF6	Midgut	Non-infected	41788	6
TOTAL			2187947	936
index
SALINF1			79239
SALINF2			40961
SALINF3			41245
SALINF4			88532
SALINF5			65997
SALINF6			95747
SALINF7			31632
SALINF8			80987
SALINF9			73863
SALINF10			67334
SALNINF1			37068
SALNINF2			99341
SALNINF3			70725
SALNINF4			71299
SALNINF5			78010
SALNINF6			105039
MGINF1			49720
MGINF2			69329
MGINF3			128027
MGINF4			59445
MGINF5			360372
MGNINF1			43869
MGNINF2			83527
MGNINF3			57585
MGNINF4			99409
MGNINF5			67857
MGNINF6			41788
index
SALINF1			79239
SALINF2			40961
SALINF3			41245
SALINF4			88532
SALINF5			65997
SALINF6			95747
SALINF7			31632
SALINF8			80987
SALINF9			73863
SALINF10			67334
SALNINF1			37068
SALNINF2			99341
SALNINF3			70725
SALNINF4			71299
SALNINF5			78010
SALNINF6			105039
MGINF1			49720
MGINF2			69329
MGINF3			128027
MGINF4			59445
MGINF5			360372
MGNINF1			43869
MGNINF2			83527
MGNINF3			57585
MGNINF4			99409
MGNINF5			67857
MGNINF6			41788
index
SALINF1			79239
SALINF2			40961
SALINF3			41245
SALINF4			88532
SALINF5			65997
SALINF6			95747
SALINF7			31632
SALINF8			80987
SALINF9			73863
SALINF10			67334
SALNINF1			37068
SALNINF2			99341
SALNINF3			70725
SALNINF4			71299
SALNINF5			78010
SALNINF6			105039
MGINF1			49720
MGINF2			69329
MGINF3			128027
MGINF4			59445
MGINF5			360372
MGNINF1			43869
MGNINF2			83527
MGNINF3			57585
MGNINF4			99409
MGNINF5			67857
MGNINF6			41788
index
SALINF1			79239
SALINF2			40961
SALINF3			41245
SALINF4			88532
SALINF5			65997
SALINF6			95747
SALINF7			31632
SALINF8			80987
SALINF9			73863
SALINF10			67334
SALNINF1			37068
SALNINF2			99341
SALNINF3			70725
SALNINF4			71299
SALNINF5			78010
SALNINF6			105039
MGINF1			49720
MGINF2			69329
MGINF3			128027
MGINF4			59445
MGINF5			360372
MGNINF1			43869
MGNINF2			83527
MGNINF3			57585
MGNINF4			99409
MGNINF5			67857
MGNINF6			41788
index
SALINF1			79239
SALINF2			40961
SALINF3			41245
SALINF4			88532
SALINF5			65997
SALINF6			95747
SALINF7			31632
SALINF8			80987
SALINF9			73863
SALINF10			67334
SALNINF1			37068
SALNINF2			99341
SALNINF3			70725
SALNINF4			71299
SALNINF5			78010
SALNINF6			105039
MGINF1			49720
MGINF2			69329
MGINF3			128027
MGINF4			59445
MGINF5			360372
MGNINF1			43869
MGNINF2			83527
MGNINF3			57585
MGNINF4			99409
MGNINF5			67857
MGNINF6			41788
index
SALINF1			79239
SALINF2			40961
SALINF3			41245
SALINF4			88532
SALINF5			65997
SALINF6			95747
SALINF7			31632
SALINF8			80987
SALINF9			73863
SALINF10			67334
SALNINF1			37068
SALNINF2			99341
SALNINF3			70725
SALNINF4			71299
SALNINF5			78010
SALNINF6			105039
MGINF1			49720
MGINF2			69329
MGINF3			128027
MGINF4			59445
MGINF5			360372
MGNINF1			43869
MGNINF2			83527
MGNINF3			57585
MGNINF4			99409
MGNINF5			67857
MGNINF6			41788
index
SALINF1			79239
SALINF2			40961
SALINF3			41245
SALINF4			88532
SALINF5			65997
SALINF6			95747
SALINF7			31632
SALINF8			80987
SALINF9			73863
SALINF10			67334
SALNINF1			37068
SALNINF2			99341
SALNINF3			70725
SALNINF4			71299
SALNINF5			78010
SALNINF6			105039
MGINF1			49720
MGINF2			69329
MGINF3			128027
MGINF4			59445
MGINF5			360372
MGNINF1			43869
MGNINF2			83527
MGNINF3			57585
MGNINF4			99409
MGNINF5			67857
MGNINF6			41788
index
SALINF1			79239
SALINF2			40961
SALINF3			41245
SALINF4			88532
SALINF5			65997
SALINF6			95747
SALINF7			31632
SALINF8			80987
SALINF9			73863
SALINF10			67334
SALNINF1			37068
SALNINF2			99341
SALNINF3			70725
SALNINF4			71299
SALNINF5			78010
SALNINF6			105039
MGINF1			49720
MGINF2			69329
MGINF3			128027
MGINF4			59445
MGINF5			360372
MGNINF1			43869
MGNINF2			83527
MGNINF3			57585
MGNINF4			99409
MGNINF5			67857
MGNINF6			41788
index
SALINF1			79239
SALINF2			40961
SALINF3			41245
SALINF4			88532
SALINF5			65997
SALINF6			95747
SALINF7			31632
SALINF8			80987
SALINF9			73863
SALINF10			67334
SALNINF1			37068
SALNINF2			99341
SALNINF3			70725
SALNINF4			71299
SALNINF5			78010
SALNINF6			105039
MGINF1			49720
MGINF2			69329
MGINF3			128027
MGINF4			59445
MGINF5			360372
MGNINF1			43869
MGNINF2			83527
MGNINF3			57585
MGNINF4			99409
MGNINF5			67857
MGNINF6			41788
index
SALINF1			79239
SALINF2			40961
SALINF3			41245
SALINF4			88532
SALINF5			65997
SALINF6			95747
SALINF7			31632
SALINF8			80987
SALINF9			73863
SALINF10			67334
SALNINF1			37068
SALNINF2			99341
SALNINF3			70725
SALNINF4			71299
SALNINF5			78010
SALNINF6			105039
MGINF1			49720
MGINF2			69329
MGINF3			128027
MGINF4			59445
MGINF5			360372
MGNINF1			43869
MGNINF2			83527
MGNINF3			57585
MGNINF4			99409
MGNINF5			67857
MGNINF6			41788
index
SALINF1			79239
SALINF2			40961
SALINF3			41245
SALINF4			88532
SALINF5			65997
SALINF6			95747
SALINF7			31632
SALINF8			80987
SALINF9			73863
SALINF10			67334
SALNINF1			37068
SALNINF2			99341
SALNINF3			70725
SALNINF4			71299
SALNINF5			78010
SALNINF6			105039
MGINF1			49720
MGINF2			69329
MGINF3			128027
MGINF4			59445
MGINF5			360372
MGNINF1			43869
MGNINF2			83527
MGNINF3			57585
MGNINF4			99409
MGNINF5			67857
MGNINF6			41788
index
SALINF1			79239
SALINF2			40961
SALINF3			41245
SALINF4			88532
SALINF5			65997
SALINF6			95747
SALINF7			31632
SALINF8			80987
SALINF9			73863
SALINF10			67334
SALNINF1			37068
SALNINF2			99341
SALNINF3			70725
SALNINF4			71299
SALNINF5			78010
SALNINF6			105039
MGINF1			49720
MGINF2			69329
MGINF3			128027
MGINF4			59445
MGINF5			360372
MGNINF1			43869
MGNINF2			83527
MGNINF3			57585
MGNINF4			99409
MGNINF5			67857
MGNINF6			41788
index
SALINF1			79239
SALINF2			40961
SALINF3			41245
SALINF4			88532
SALINF5			65997
SALINF6			95747
SALINF7			31632
SALINF8			80987
SALINF9			73863
SALINF10			67334
SALNINF1			37068
SALNINF2			99341
SALNINF3			70725
SALNINF4			71299
SALNINF5			78010
SALNINF6			105039
MGINF1			49720
MGINF2			69329
MGINF3			128027
MGINF4			59445
MGINF5			360372
MGNINF1			43869
MGNINF2			83527
MGNINF3			57585
MGNINF4			99409
MGNINF5			67857
MGNINF6			41788
index
SALINF1			79239
SALINF2			40961
SALINF3			41245
SALINF4			88532
SALINF5			65997
SALINF6			95747
SALINF7			31632
SALINF8			80987
SALINF9			73863
SALINF10			67334
SALNINF1			37068
SALNINF2			99341
SALNINF3			70725
SALNINF4			71299
SALNINF5			78010
SALNINF6			105039
MGINF1			49720
MGINF2			69329
MGINF3			128027
MGINF4			59445
MGINF5			360372
MGNINF1			43869
MGNINF2			83527
MGNINF3			57585
MGNINF4			99409
MGNINF5			67857
MGNINF6			41788
index
SALINF1			79239
SALINF2			40961
SALINF3			41245
SALINF4			88532
SALINF5			65997
SALINF6			95747
SALINF7			31632
SALINF8			80987
SALINF9			73863
SALINF10			67334
SALNINF1			37068
SALNINF2			99341
SALNINF3			70725
SALNINF4			71299
SALNINF5			78010
SALNINF6			105039
MGINF1			49720
MGINF2			69329
MGINF3			128027
MGINF4			59445
MGINF5			360372
MGNINF1			43869
MGNINF2			83527
MGNINF3			57585
MGNINF4			99409
MGNINF5			67857
MGNINF6			41788
index
SALINF1			79239
SALINF2			40961
SALINF3			41245
SALINF4			88532
SALINF5			65997
SALINF6			95747
SALINF7			31632
SALINF8			80987
SALINF9			73863
SALINF10			67334
SALNINF1			37068
SALNINF2			99341
SALNINF3			70725
SALNINF4			71299
SALNINF5			78010
SALNINF6			105039
MGINF1			49720
MGINF2			69329
MGINF3			128027
MGINF4			59445
MGINF5			360372
MGNINF1			43869
MGNINF2			83527
MGNINF3			57585
MGNINF4			99409
MGNINF5			67857
MGNINF6			41788
index
SALINF1			79239
SALINF2			40961
SALINF3			41245
SALINF4			88532
SALINF5			65997
SALINF6			95747
SALINF7			31632
SALINF8			80987
SALINF9			73863
SALINF10			67334
SALNINF1			37068
SALNINF2			99341
SALNINF3			70725
SALNINF4			71299
SALNINF5			78010
SALNINF6			105039
MGINF1			49720
MGINF2			69329
MGINF3			128027
MGINF4			59445
MGINF5			360372
MGNINF1			43869
MGNINF2			83527
MGNINF3			57585
MGNINF4			99409
MGNINF5			67857
MGNINF6			41788
index
SALINF1			79239
SALINF2			40961
SALINF3			41245
SALINF4			88532
SALINF5			65997
SALINF6			95747
SALINF7			31632
SALINF8			80987
SALINF9			73863
SALINF10			67334
SALNINF1			37068
SALNINF2			99341
SALNINF3			70725
SALNINF4			71299
SALNINF5			78010
SALNINF6			105039
MGINF1			49720
MGINF2			69329
MGINF3			128027
MGINF4			59445
MGINF5			360372
MGNINF1			43869
MGNINF2			83527
MGNINF3			57585
MGNINF4			99409
MGNINF5			67857
MGNINF6			41788
index
SALINF1			79239
SALINF2			40961
SALINF3			41245
SALINF4			88532
SALINF5			65997
SALINF6			95747
SALINF7			31632
SALINF8			80987
SALINF9			73863
SALINF10			67334
SALNINF1			37068
SALNINF2			99341
SALNINF3			70725
SALNINF4			71299
SALNINF5			78010
SALNINF6			105039
MGINF1			49720
MGINF2			69329
MGINF3			128027
MGINF4			59445
MGINF5			360372
MGNINF1			43869
MGNINF2			83527
MGNINF3			57585
MGNINF4			99409
MGNINF5			67857
MGNINF6			41788
index
SALINF1			79239
SALINF2			40961
SALINF3			41245
SALINF4			88532
SALINF5			65997
SALINF6			95747
SALINF7			31632
SALINF8			80987
SALINF9			73863
SALINF10			67334
SALNINF1			37068
SALNINF2			99341
SALNINF3			70725
SALNINF4			71299
SALNINF5			78010
SALNINF6			105039
MGINF1			49720
MGINF2			69329
MGINF3			128027
MGINF4			59445
MGINF5			360372
MGNINF1			43869
MGNINF2			83527
MGNINF3			57585
MGNINF4			99409
MGNINF5			67857
MGNINF6			41788
index
SALINF1			79239
SALINF2			40961
SALINF3			41245
SALINF4			88532
SALINF5			65997
SALINF6			95747
SALINF7			31632
SALINF8			80987
SALINF9			73863
SALINF10			67334
SALNINF1			37068
SALNINF2			99341
SALNINF3			70725
SALNINF4			71299
SALNINF5			78010
SALNINF6			105039
MGINF1			49720
MGINF2			69329
MGINF3			128027
MGINF4			59445
MGINF5			360372
MGNINF1			43869
MGNINF2			83527
MGNINF3			57585
MGNINF4			99409
MGNINF5			67857
MGNINF6			41788
index
SALINF1			79239
SALINF2			40961
SALINF3			41245
SALINF4			88532
SALINF5			65997
SALINF6			95747
SALINF7			31632
SALINF8			80987
SALINF9			73863
SALINF10			67334
SALNINF1			37068
SALNINF2			99341
SALNINF3			70725
SALNINF4			71299
SALNINF5			78010
SALNINF6			105039
MGINF1			49720
MGINF2			69329
MGINF3			128027
MGINF4			59445
MGINF5			360372
MGNINF1			43869
MGNINF2			83527
MGNINF3			57585
MGNINF4			99409
MGNINF5			67857
MGNINF6			41788
index
SALINF1			79239
SALINF2			40961
SALINF3			41245
SALINF4			88532
SALINF5			65997
SALINF6			95747
SALINF7			31632
SALINF8			80987
SALINF9			73863
SALINF10			67334
SALNINF1			37068
SALNINF2			99341
SALNINF3			70725
SALNINF4			71299
SALNINF5			78010
SALNINF6			105039
MGINF1			49720
MGINF2			69329
MGINF3			128027
MGINF4			59445
MGINF5			360372
MGNINF1			43869
MGNINF2			83527
MGNINF3			57585
MGNINF4			99409
MGNINF5			67857
MGNINF6			41788
index
SALINF1			79239
SALINF2			40961
SALINF3			41245
SALINF4			88532
SALINF5			65997
SALINF6			95747
SALINF7			31632
SALINF8			80987
SALINF9			73863
SALINF10			67334
SALNINF1			37068
SALNINF2			99341
SALNINF3			70725
SALNINF4			71299
SALNINF5			78010
SALNINF6			105039
MGINF1			49720
MGINF2			69329
MGINF3			128027
MGINF4			59445
MGINF5			360372
MGNINF1			43869
MGNINF2			83527
MGNINF3			57585
MGNINF4			99409
MGNINF5			67857
MGNINF6			41788
index
SALINF1			79239
SALINF2			40961
SALINF3			41245
SALINF4			88532
SALINF5			65997
SALINF6			95747
SALINF7			31632
SALINF8			80987
SALINF9			73863
SALINF10			67334
SALNINF1			37068
SALNINF2			99341
SALNINF3			70725
SALNINF4			71299
SALNINF5			78010
SALNINF6			105039
MGINF1			49720
MGINF2			69329
MGINF3			128027
MGINF4			59445
MGINF5			360372
MGNINF1			43869
MGNINF2			83527
MGNINF3			57585
MGNINF4			99409
MGNINF5			67857
MGNINF6			41788
index
SALINF1			79239
SALINF2			40961
SALINF3			41245
SALINF4			88532
SALINF5			65997
SALINF6			95747
SALINF7			31632
SALINF8			80987
SALINF9			73863
SALINF10			67334
SALNINF1			37068
SALNINF2			99341
SALNINF3			70725
SALNINF4			71299
SALNINF5			78010
SALNINF6			105039
MGINF1			49720
MGINF2			69329
MGINF3			128027
MGINF4			59445
MGINF5			360372
MGNINF1			43869
MGNINF2			83527
MGNINF3			57585
MGNINF4			99409
MGNINF5			67857
MGNINF6			41788
index
SALINF1			79239
SALINF2			40961
SALINF3			41245
SALINF4			88532
SALINF5			65997
SALINF6			95747
SALINF7			31632
SALINF8			80987
SALINF9			73863
SALINF10			67334
SALNINF1			37068
SALNINF2			99341
SALNINF3			70725
SALNINF4			71299
SALNINF5			78010
SALNINF6			105039
MGINF1			49720
MGINF2			69329
MGINF3			128027
MGINF4			59445
MGINF5			360372
MGNINF1			43869
MGNINF2			83527
MGNINF3			57585
MGNINF4			99409
MGNINF5			67857
MGNINF6			41788
index
SALINF1			79239
SALINF2			40961
SALINF3			41245
SALINF4			88532
SALINF5			65997
SALINF6			95747
SALINF7			31632
SALINF8			80987
SALINF9			73863
SALINF10			67334
SALNINF1			37068
SALNINF2			99341
SALNINF3			70725
SALNINF4			71299
SALNINF5			78010
SALNINF6			105039
MGINF1			49720
MGINF2			69329
MGINF3			128027
MGINF4			59445
MGINF5			360372
MGNINF1			43869
MGNINF2			83527
MGNINF3			57585
MGNINF4			99409
MGNINF5			67857
MGNINF6			41788
index
SALINF1			79239
SALINF2			40961
SALINF3			41245
SALINF4			88532
SALINF5			65997
SALINF6			95747
SALINF7			31632
SALINF8			80987
SALINF9			73863
SALINF10			67334
SALNINF1			37068
SALNINF2			99341
SALNINF3			70725
SALNINF4			71299
SALNINF5			78010
SALNINF6			105039
MGINF1			49720
MGINF2			69329
MGINF3			128027
MGINF4			59445
MGINF5			360372
MGNINF1			43869
MGNINF2			83527
MGNINF3			57585
MGNINF4			99409
MGNINF5			67857
MGNINF6			41788
index
SALINF1			79239
SALINF2			40961
SALINF3			41245
SALINF4			88532
SALINF5			65997
SALINF6			95747
SALINF7			31632
SALINF8			80987
SALINF9			73863
SALINF10			67334
SALNINF1			37068
SALNINF2			99341
SALNINF3			70725
SALNINF4			71299
SALNINF5			78010
SALNINF6			105039
MGINF1			49720
MGINF2			69329
MGINF3			128027
MGINF4			59445
MGINF5			360372
MGNINF1			43869
MGNINF2			83527
MGNINF3			57585
MGNINF4			99409
MGNINF5			67857
MGNINF6			41788
index
SALINF1			79239
SALINF2			40961
SALINF3			41245
SALINF4			88532
SALINF5			65997
SALINF6			95747
SALINF7			31632
SALINF8			80987
SALINF9			73863
SALINF10			67334
SALNINF1			37068
SALNINF2			99341
SALNINF3			70725
SALNINF4			71299
SALNINF5			78010
SALNINF6			105039
MGINF1			49720
MGINF2			69329
MGINF3			128027
MGINF4			59445
MGINF5			360372
MGNINF1			43869
MGNINF2			83527
MGNINF3			57585
MGNINF4			99409
MGNINF5			67857
MGNINF6			41788
index
SALINF1			79239
SALINF2			40961
SALINF3			41245
SALINF4			88532
SALINF5			65997
SALINF6			95747
SALINF7			31632
SALINF8			80987
SALINF9			73863
SALINF10			67334
SALNINF1			37068
SALNINF2			99341
SALNINF3			70725
SALNINF4			71299
SALNINF5			78010
SALNINF6			105039
MGINF1			49720
MGINF2			69329
MGINF3			128027
MGINF4			59445
MGINF5			360372
MGNINF1			43869
MGNINF2			83527
MGNINF3			57585
MGNINF4			99409
MGNINF5			67857
MGNINF6			41788
index
SALINF1			79239
SALINF2			40961
SALINF3			41245
SALINF4			88532
SALINF5			65997
SALINF6			95747
SALINF7			31632
SALINF8			80987
SALINF9			73863
SALINF10			67334
SALNINF1			37068
SALNINF2			99341
SALNINF3			70725
SALNINF4			71299
SALNINF5			78010
SALNINF6			105039
MGINF1			49720
MGINF2			69329
MGINF3			128027
MGINF4			59445
MGINF5			360372
MGNINF1			43869
MGNINF2			83527
MGNINF3			57585
MGNINF4			99409
MGNINF5			67857
MGNINF6			41788
index
SALINF1			79239
SALINF2			40961
SALINF3			41245
SALINF4			88532
SALINF5			65997
SALINF6			95747
SALINF7			31632
SALINF8			80987
SALINF9			73863
SALINF10			67334
SALNINF1			37068
SALNINF2			99341
SALNINF3			70725
SALNINF4			71299
SALNINF5			78010
SALNINF6			105039
MGINF1			49720
MGINF2			69329
MGINF3			128027
MGINF4			59445
MGINF5			360372
MGNINF1			43869
MGNINF2			83527
MGNINF3			57585
MGNINF4			99409
MGNINF5			67857
MGNINF6			41788
index
SALINF1			79239
SALINF2			40961
SALINF3			41245
SALINF4			88532
SALINF5			65997
SALINF6			95747
SALINF7			31632
SALINF8			80987
SALINF9			73863
SALINF10			67334
SALNINF1			37068
SALNINF2			99341
SALNINF3			70725
SALNINF4			71299
SALNINF5			78010
SALNINF6			105039
MGINF1			49720
MGINF2			69329
MGINF3			128027
MGINF4			59445
MGINF5			360372
MGNINF1			43869
MGNINF2			83527
MGNINF3			57585
MGNINF4			99409
MGNINF5			67857
MGNINF6			41788
index
SALINF1			79239
SALINF2			40961
SALINF3			41245
SALINF4			88532
SALINF5			65997
SALINF6			95747
SALINF7			31632
SALINF8			80987
SALINF9			73863
SALINF10			67334
SALNINF1			37068
SALNINF2			99341
SALNINF3			70725
SALNINF4			71299
SALNINF5			78010
SALNINF6			105039
MGINF1			49720
MGINF2			69329
MGINF3			128027
MGINF4			59445
MGINF5			360372
MGNINF1			43869
MGNINF2			83527
MGNINF3			57585
MGNINF4			99409
MGNINF5			67857
MGNINF6			41788
index
SALINF1			79239
SALINF2			40961
SALINF3			41245
SALINF4			88532
SALINF5			65997
SALINF6			95747
SALINF7			31632
SALINF8			80987
SALINF9			73863
SALINF10			67334
SALNINF1			37068
SALNINF2			99341
SALNINF3			70725
SALNINF4			71299
SALNINF5			78010
SALNINF6			105039
MGINF1			49720
MGINF2			69329
MGINF3			128027
MGINF4			59445
MGINF5			360372
MGNINF1			43869
MGNINF2			83527
MGNINF3			57585
MGNINF4			99409
MGNINF5			67857
MGNINF6			41788
index
SALINF1			79239
SALINF2			40961
SALINF3			41245
SALINF4			88532
SALINF5			65997
SALINF6			95747
SALINF7			31632
SALINF8			80987
SALINF9			73863
SALINF10			67334
SALNINF1			37068
SALNINF2			99341
SALNINF3			70725
SALNINF4			71299
SALNINF5			78010
SALNINF6			105039
MGINF1			49720
MGINF2			69329
MGINF3			128027
MGINF4			59445
MGINF5			360372
MGNINF1			43869
MGNINF2			83527
MGNINF3			57585
MGNINF4			99409
MGNINF5			67857
MGNINF6			41788
index
SALINF1			79239
SALINF2			40961
SALINF3			41245
SALINF4			88532
SALINF5			65997
SALINF6			95747
SALINF7			31632
SALINF8			80987
SALINF9			73863
SALINF10			67334
SALNINF1			37068
SALNINF2			99341
SALNINF3			70725
SALNINF4			71299
SALNINF5			78010
SALNINF6			105039
MGINF1			49720
MGINF2			69329
MGINF3			128027
MGINF4			59445
MGINF5			360372
MGNINF1			43869
MGNINF2			83527
MGNINF3			57585
MGNINF4			99409
MGNINF5			67857
MGNINF6			41788
index
SALINF1			79239
SALINF2			40961
SALINF3			41245
SALINF4			88532
SALINF5			65997
SALINF6			95747
SALINF7			31632
SALINF8			80987
SALINF9			73863
SALINF10			67334
SALNINF1			37068
SALNINF2			99341
SALNINF3			70725
SALNINF4			71299
SALNINF5			78010
SALNINF6			105039
MGINF1			49720
MGINF2			69329
MGINF3			128027
MGINF4			59445
MGINF5			360372
MGNINF1			43869
MGNINF2			83527
MGNINF3			57585
MGNINF4			99409
MGNINF5			67857
MGNINF6			41788
index
SALINF1			79239
SALINF2			40961
SALINF3			41245
SALINF4			88532
SALINF5			65997
SALINF6			95747
SALINF7			31632
SALINF8			80987
SALINF9			73863
SALINF10			67334
SALNINF1			37068
SALNINF2			99341
SALNINF3			70725
SALNINF4			71299
SALNINF5			78010
SALNINF6			105039
MGINF1			49720
MGINF2			69329
MGINF3			128027
MGINF4			59445
MGINF5			360372
MGNINF1			43869
MGNINF2			83527
MGNINF3			57585
MGNINF4			99409
MGNINF5			67857
MGNINF6			41788
index
SALINF1			79239
SALINF2			40961
SALINF3			41245
SALINF4			88532
SALINF5			65997
SALINF6			95747
SALINF7			31632
SALINF8			80987
SALINF9			73863
SALINF10			67334
SALNINF1			37068
SALNINF2			99341
SALNINF3			70725
SALNINF4			71299
SALNINF5			78010
SALNINF6			105039
MGINF1			49720
MGINF2			69329
MGINF3			128027
MGINF4			59445
MGINF5			360372
MGNINF1			43869
MGNINF2			83527
MGNINF3			57585
MGNINF4			99409
MGNINF5			67857
MGNINF6			41788
index
SALINF1			79239
SALINF2			40961
SALINF3			41245
SALINF4			88532
SALINF5			65997
SALINF6			95747
SALINF7			31632
SALINF8			80987
SALINF9			73863
SALINF10			67334
SALNINF1			37068
SALNINF2			99341
SALNINF3			70725
SALNINF4			71299
SALNINF5			78010
SALNINF6			105039
MGINF1			49720
MGINF2			69329
MGINF3			128027
MGINF4			59445
MGINF5			360372
MGNINF1			43869
MGNINF2			83527
MGNINF3			57585
MGNINF4			99409
MGNINF5			67857
MGNINF6			41788
index
SALINF1			79239
SALINF2			40961
SALINF3			41245
SALINF4			88532
SALINF5			65997
SALINF6			95747
SALINF7			31632
SALINF8			80987
SALINF9			73863
SALINF10			67334
SALNINF1			37068
SALNINF2			99341
SALNINF3			70725
SALNINF4			71299
SALNINF5			78010
SALNINF6			105039
MGINF1			49720
MGINF2			69329
MGINF3			128027
MGINF4			59445
MGINF5			360372
MGNINF1			43869
MGNINF2			83527
MGNINF3			57585
MGNINF4			99409
MGNINF5			67857
MGNINF6			41788
index
SALINF1			79239
SALINF2			40961
SALINF3			41245
SALINF4			88532
SALINF5			65997
SALINF6			95747
SALINF7			31632
SALINF8			80987
SALINF9			73863
SALINF10			67334
SALNINF1			37068
SALNINF2			99341
SALNINF3			70725
SALNINF4			71299
SALNINF5			78010
SALNINF6			105039
MGINF1			49720
MGINF2			69329
MGINF3			128027
MGINF4			59445
MGINF5			360372
MGNINF1			43869
MGNINF2			83527
MGNINF3			57585
MGNINF4			99409
MGNINF5			67857
MGNINF6			41788
index
SALINF1			79239
SALINF2			40961
SALINF3			41245
SALINF4			88532
SALINF5			65997
SALINF6			95747
SALINF7			31632
SALINF8			80987
SALINF9			73863
SALINF10			67334
SALNINF1			37068
SALNINF2			99341
SALNINF3			70725
SALNINF4			71299
SALNINF5			78010
SALNINF6			105039
MGINF1			49720
MGINF2			69329
MGINF3			128027
MGINF4			59445
MGINF5			360372
MGNINF1			43869
MGNINF2			83527
MGNINF3			57585
MGNINF4			99409
MGNINF5			67857
MGNINF6			41788
index
SALINF1			79239
SALINF2			40961
SALINF3			41245
SALINF4			88532
SALINF5			65997
SALINF6			95747
SALINF7			31632
SALINF8			80987
SALINF9			73863
SALINF10			67334
SALNINF1			37068
SALNINF2			99341
SALNINF3			70725
SALNINF4			71299
SALNINF5			78010
SALNINF6			105039
MGINF1			49720
MGINF2			69329
MGINF3			128027
MGINF4			59445
MGINF5			360372
MGNINF1			43869
MGNINF2			83527
MGNINF3			57585
MGNINF4			99409
MGNINF5			67857
MGNINF6			41788
index
SALINF1			79239
SALINF2			40961
SALINF3			41245
SALINF4			88532
SALINF5			65997
SALINF6			95747
SALINF7			31632
SALINF8			80987
SALINF9			73863
SALINF10			67334
SALNINF1			37068
SALNINF2			99341
SALNINF3			70725
SALNINF4			71299
SALNINF5			78010
SALNINF6			105039
MGINF1			49720
MGINF2			69329
MGINF3			128027
MGINF4			59445
MGINF5			360372
MGNINF1			43869
MGNINF2			83527
MGNINF3			57585
MGNINF4			99409
MGNINF5			67857
MGNINF6			41788
index
SALINF1			79239
SALINF2			40961
SALINF3			41245
SALINF4			88532
SALINF5			65997
SALINF6			95747
SALINF7			31632
SALINF8			80987
SALINF9			73863
SALINF10			67334
SALNINF1			37068
SALNINF2			99341
SALNINF3			70725
SALNINF4			71299
SALNINF5			78010
SALNINF6			105039
MGINF1			49720
MGINF2			69329
MGINF3			128027
MGINF4			59445
MGINF5			360372
MGNINF1			43869
MGNINF2			83527
MGNINF3			57585
MGNINF4			99409
MGNINF5			67857
MGNINF6			41788
index
SALINF1			79239
SALINF2			40961
SALINF3			41245
SALINF4			88532
SALINF5			65997
SALINF6			95747
SALINF7			31632
SALINF8			80987
SALINF9			73863
SALINF10			67334
SALNINF1			37068
SALNINF2			99341
SALNINF3			70725
SALNINF4			71299
SALNINF5			78010
SALNINF6			105039
MGINF1			49720
MGINF2			69329
MGINF3			128027
MGINF4			59445
MGINF5			360372
MGNINF1			43869
MGNINF2			83527
MGNINF3			57585
MGNINF4			99409
MGNINF5			67857
MGNINF6			41788
index
SALINF1			79239
SALINF2			40961
SALINF3			41245
SALINF4			88532
SALINF5			65997
SALINF6			95747
SALINF7			31632
SALINF8			80987
SALINF9			73863
SALINF10			67334
SALNINF1			37068
SALNINF2			99341
SALNINF3			70725
SALNINF4			71299
SALNINF5			78010
SALNINF6			105039
MGINF1			49720
MGINF2			69329
MGINF3			128027
MGINF4			59445
MGINF5			360372
MGNINF1			43869
MGNINF2			83527
MGNINF3			57585
MGNINF4			99409
MGNINF5			67857
MGNINF6			41788
index
SALINF1			79239
SALINF2			40961
SALINF3			41245
SALINF4			88532
SALINF5			65997
SALINF6			95747
SALINF7			31632
SALINF8			80987
SALINF9			73863
SALINF10			67334
SALNINF1			37068
SALNINF2			99341
SALNINF3			70725
SALNINF4			71299
SALNINF5			78010
SALNINF6			105039
MGINF1			49720
MGINF2			69329
MGINF3			128027
MGINF4			59445
MGINF5			360372
MGNINF1			43869
MGNINF2			83527
MGNINF3			57585
MGNINF4			99409
MGNINF5			67857
MGNINF6			41788
index
SALINF1			79239
SALINF2			40961
SALINF3			41245
SALINF4			88532
SALINF5			65997
SALINF6			95747
SALINF7			31632
SALINF8			80987
SALINF9			73863
SALINF10			67334
SALNINF1			37068
SALNINF2			99341
SALNINF3			70725
SALNINF4			71299
SALNINF5			78010
SALNINF6			105039
MGINF1			49720
MGINF2			69329
MGINF3			128027
MGINF4			59445
MGINF5			360372
MGNINF1			43869
MGNINF2			83527
MGNINF3			57585
MGNINF4			99409
MGNINF5			67857
MGNINF6			41788
index
SALINF1			79239
SALINF2			40961
SALINF3			41245
SALINF4			88532
SALINF5			65997
SALINF6			95747
SALINF7			31632
SALINF8			80987
SALINF9			73863
SALINF10			67334
SALNINF1			37068
SALNINF2			99341
SALNINF3			70725
SALNINF4			71299
SALNINF5			78010
SALNINF6			105039
MGINF1			49720
MGINF2			69329
MGINF3			128027
MGINF4			59445
MGINF5			360372
MGNINF1			43869
MGNINF2			83527
MGNINF3			57585
MGNINF4			99409
MGNINF5			67857
MGNINF6			41788
index
SALINF1			79239
SALINF2			40961
SALINF3			41245
SALINF4			88532
SALINF5			65997
SALINF6			95747
SALINF7			31632
SALINF8			80987
SALINF9			73863
SALINF10			67334
SALNINF1			37068
SALNINF2			99341
SALNINF3			70725
SALNINF4			71299
SALNINF5			78010
SALNINF6			105039
MGINF1			49720
MGINF2			69329
MGINF3			128027
MGINF4			59445
MGINF5			360372
MGNINF1			43869
MGNINF2			83527
MGNINF3			57585
MGNINF4			99409
MGNINF5			67857
MGNINF6			41788
index
SALINF1			79239
SALINF2			40961
SALINF3			41245
SALINF4			88532
SALINF5			65997
SALINF6			95747
SALINF7			31632
SALINF8			80987
SALINF9			73863
SALINF10			67334
SALNINF1			37068
SALNINF2			99341
SALNINF3			70725
SALNINF4			71299
SALNINF5			78010
SALNINF6			105039
MGINF1			49720
MGINF2			69329
MGINF3			128027
MGINF4			59445
MGINF5			360372
MGNINF1			43869
MGNINF2			83527
MGNINF3			57585
MGNINF4			99409
MGNINF5			67857
MGNINF6			41788
index
SALINF1			79239
SALINF2			40961
SALINF3			41245
SALINF4			88532
SALINF5			65997
SALINF6			95747
SALINF7			31632
SALINF8			80987
SALINF9			73863
SALINF10			67334
SALNINF1			37068
SALNINF2			99341
SALNINF3			70725
SALNINF4			71299
SALNINF5			78010
SALNINF6			105039
MGINF1			49720
MGINF2			69329
MGINF3			128027
MGINF4			59445
MGINF5			360372
MGNINF1			43869
MGNINF2			83527
MGNINF3			57585
MGNINF4			99409
MGNINF5			67857
MGNINF6			41788
index
SALINF1			79239
SALINF2			40961
SALINF3			41245
SALINF4			88532
SALINF5			65997
SALINF6			95747
SALINF7			31632
SALINF8			80987
SALINF9			73863
SALINF10			67334
SALNINF1			37068
SALNINF2			99341
SALNINF3			70725
SALNINF4			71299
SALNINF5			78010
SALNINF6			105039
MGINF1			49720
MGINF2			69329
MGINF3			128027
MGINF4			59445
MGINF5			360372
MGNINF1			43869
MGNINF2			83527
MGNINF3			57585
MGNINF4			99409
MGNINF5			67857
MGNINF6			41788
index
SALINF1			79239
SALINF2			40961
SALINF3			41245
SALINF4			88532
SALINF5			65997
SALINF6			95747
SALINF7			31632
SALINF8			80987
SALINF9			73863
SALINF10			67334
SALNINF1			37068
SALNINF2			99341
SALNINF3			70725
SALNINF4			71299
SALNINF5			78010
SALNINF6			105039
MGINF1			49720
MGINF2			69329
MGINF3			128027
MGINF4			59445
MGINF5			360372
MGNINF1			43869
MGNINF2			83527
MGNINF3			57585
MGNINF4			99409
MGNINF5			67857
MGNINF6			41788
index
SALINF1			79239
SALINF2			40961
SALINF3			41245
SALINF4			88532
SALINF5			65997
SALINF6			95747
SALINF7			31632
SALINF8			80987
SALINF9			73863
SALINF10			67334
SALNINF1			37068
SALNINF2			99341
SALNINF3			70725
SALNINF4			71299
SALNINF5			78010
SALNINF6			105039
MGINF1			49720
MGINF2			69329
MGINF3			128027
MGINF4			59445
MGINF5			360372
MGNINF1			43869
MGNINF2			83527
MGNINF3			57585
MGNINF4			99409
MGNINF5			67857
MGNINF6			41788
index
SALINF1			79239
SALINF2			40961
SALINF3			41245
SALINF4			88532
SALINF5			65997
SALINF6			95747
SALINF7			31632
SALINF8			80987
SALINF9			73863
SALINF10			67334
SALNINF1			37068
SALNINF2			99341
SALNINF3			70725
SALNINF4			71299
SALNINF5			78010
SALNINF6			105039
MGINF1			49720
MGINF2			69329
MGINF3			128027
MGINF4			59445
MGINF5			360372
MGNINF1			43869
MGNINF2			83527
MGNINF3			57585
MGNINF4			99409
MGNINF5			67857
MGNINF6			41788
index
SALINF1			79239
SALINF2			40961
SALINF3			41245
SALINF4			88532
SALINF5			65997
SALINF6			95747
SALINF7			31632
SALINF8			80987
SALINF9			73863
SALINF10			67334
SALNINF1			37068
SALNINF2			99341
SALNINF3			70725
SALNINF4			71299
SALNINF5			78010
SALNINF6			105039
MGINF1			49720
MGINF2			69329
MGINF3			128027
MGINF4			59445
MGINF5			360372
MGNINF1			43869
MGNINF2			83527
MGNINF3			57585
MGNINF4			99409
MGNINF5			67857
MGNINF6			41788
index
SALINF1			79239
SALINF2			40961
SALINF3			41245
SALINF4			88532
SALINF5			65997
SALINF6			95747
SALINF7			31632
SALINF8			80987
SALINF9			73863
SALINF10			67334
SALNINF1			37068
SALNINF2			99341
SALNINF3			70725
SALNINF4			71299
SALNINF5			78010
SALNINF6			105039
MGINF1			49720
MGINF2			69329
MGINF3			128027
MGINF4			59445
MGINF5			360372
MGNINF1			43869
MGNINF2			83527
MGNINF3			57585
MGNINF4			99409
MGNINF5			67857
MGNINF6			41788

## Sheet: Sheet3
38932
0
0
5345
0
0
0
0
0
0
5
0
0
0
1
0
0
0
0
0
0
0
0
0
0
41
0
0
0
0
0
0
0
0
0
0
0
0
0
0
0
0
0
0
5
0
0
0
0
0
0
11984
0
24
0
2
0
0
0
1
0
0
0
0
0
0
0
0
0
0
0
0
0
0
0
0
3436
0
0
0
1
0
0
0
0
30
100
0
0
0
22
0
0
0
0
0
0
0
0
0
0
0
0
0
0
0
0
2
0
0
0
0
0
9
0
0
2
0
0
0
0
0
10324
0
0
0
0
0
0
0
0
0
0
0
0
0
0
0
0
0
0
0
0
8902
0
0
0
0
0
0
0
0
0
0
1
0
0
1
0
0
0
0
0
0
0
0
0
0
0
0
0
0
0
0
0
0
1
0
0
0
0
0
0
0
0
0
0
0
1
0
0
0
0
0
0
0
0
0
0
0
0
0
0
0
0
0
0
0
0
0
0
0
0
0
0
0
0
0
0
0
0
0
0
0
0
0
0
0
0
3
0
0
0
0
0
41
0
0
0
0
0
0
0
0
0
0
0
0
0
0
0
0
0
0
0
0
0
0
0
0
0
0
0
0
0
23
0
0
0
0
0
0
0
0
0
0
0
0
0

## Sheet: Sheet4
SALINF1	SALINF2	SALINF3	SALINF4	SALINF5	SALINF6	SALINF7	SALINF8	SALINF9	SALINF1	SALNINF1	SALNINF2	SALNINF3	SALNINF4	SALNINF5	SALNINF6	MGINF1	MGINF2	MGINF3	MGINF4	MGINF5	MGNINF1	MGNINF2	MGNINF3	MGNINF4	MGNINF5	MGNINF6
27	19	19	21	19	19	14	34	43	29	11	40	27	17	33	52	5	11	28	31	75	107	111	125	7	6	6
38932	27498	4923	13697	49283	17346	13652	79417	49233	5359	1891	28348	17317	27159	49873	1815	4976	6918	89587	5276	9947	5415	453+W3:W3649	11133	99387	6469	41538
11984	1529	3167	5157	6557	6995	1738	678	5578	1329	1582	12627	4135	2524	18819	1736	6	152	22133	1558	342	4497	4671	4753	13	3158	129
5345	1273	2798	568	4577	5541	1549	447	1638	395	881	11939	2611	1561	6715	1562	6	37	15756	757	167	3383	107+W3:W36	4269	3	3	14
3436	882	847	335	464	1298	432	125	1621	46	217	6841	2448	1423	1876	295	1	12	295	43	117	2829	2738	3996	2	3	13
1324	769	449	222	238	199	299	81	445	31	86	5654	993	155	462	59	1	9	158	36	93	2774	2713	3863	2	2	3
892	354	376	136	129	192	8	58	376	16	8	5136	323	25	89	55		3	21	23	78	2732	1984	3771	1	1	1
41	51	298	62	113	156	4	34	247	4	5	2699	165	18	68	46		2	14	21	71	1714	1674	2211	1
41	48	246	55	48	68	3	25	52	4	2	2495	115	14	24	37		2	9	7	56	1297	1568	992
24	24	231	31	41	32	1	16	52	3	2	771	91	8	14	37		2	7	5	29	989	847	989
23	22	49	17	16	29	1	15	34	3	2	144	72	4	7	36		1	6	3	25	849	779	861
22	16	21	5	13	8	1	14	34	2	1	129	59	4	6	36		1	4	3	24	722	695	833
9	9	11	4	8	6	1	12	13	2		118	53	2	5	35			4	2	24	654	646	755
5	8	8	3	2	4	1	8	12	2		79	35	2	5	33			4	2	23	647	591	644
5	2	5	2	2	3	1	8	9	2		48	28	2	5	33			4	2	22	622	478	597
3	2	2	2	2	2		8	7	2		36	17	2	3	28			3	2	18	618	437	524
3	2	1	2	1	1		8	7	1		25	15	1	3	23			3	2	15	573	388	498
2	1	1	1	1	1		4	7	1		24	8	1	3	17			3	2	15	541	331	449
2	1	1	1	1	1		4	6	1		23	5		2	16			3	1	14	459	324	416
2	1	1	1	1	1		4	5	1		22	5		2	14			2	1	11	422	295	398
1			1				3	4	1		21	4		2	12			2	1	8	384	286	389
1			1				2	4	1		18	4		2	9			2	1	7	328	232	364
1							2	3	1		15	4		2	9			1	1	6	326	229	359
1							2	3	1		14	3		2	7			1	1	6	326	214	355
1							2	3	1		12	2		2	7			1	1	6	322	187	354
1							1	2	1		11	1		2	6			1	1	6	317	173	312
1							1	2	1		11	1		1	5			1	1	6	299	143	266
1							1	2	1		9	1		1	5			1	1	6	267	141	253
							1	2	1		8			1	4			1	1	5	194	132	238
							1	2	1		6			1	4				1	5	149	128	237
							1	2			5			1	4				1	5	148	127	189
							1	1			3			1	3				1	4	144	122	178
							1	1			1			1	3					4	124	116	167
							1	1			1			1	2					4	113	115	166
							1	1			1				2					3	113	111	155
								1			1				2					2	97	89	114
								1			1				2					2	68	86	113
								1			1				2					2	66	84	97
								1			1				2					2	58	84	86
								1			1				2					2	54	84	79
								1			1				2					2	52	71	78
								1							2					2	47	61	64
								1							2					2	35	56	61
								1							1					2	33	51	55
															1					2	28	46	48
															1					2	21	44	47
															1					2	19	34	47
															1					2	17	25	34
															1					1	16	25	29
															1					1	16	19	25
															1					1	14	16	24
															1					1	14	14	22
															1					1	13	13	21
																				1	13	13	21
																				1	11	12	19
																				1	9	11	18
																				1	9	9	16
																				1	9	7	14
																				1	8	7	13
																				1	8	6	13
																				1	7	6	13
																				1	7	6	11
																				1	7	6	11
																				1	6	5	11
																				1	5	5	11
																				1	5	5	11
																				1	5	5	9
																				1	5	4	9
																				1	4	4	9
																				1	4	4	8
																				1	4	3	7
																				1	4	3	7
																				1	3	3	7
																				1	2	3	6
																				1	2	2	5
																				1	2	2	5
																					2	2	5
																					2	2	5
																					2	2	5
																					2	2	5
																					2	2	4
																					2	2	4
																					2	2	4
																					2	1	4
																					1	1	3
																					1	1	3
																					1	1	3
																					1	1	2
																					1	1	2
																					1	1	2
																					1	1	2
																					1	1	2
																					1	1	2
																					1	1	2
																					1	1	2
																					1	1	2
																					1	1	1
																					1	1	1
																					1	1	1
																					1	1	1
																					1	1	1
																					1	1	1
																					1	1	1
																					1	1	1
																					1	1	1
																					1	1	1
																					1	1	1
																					1	1	1
																						1	1
																						1	1
																						1	1
																						1	1
																							1
																							1
																							1
																							1
																							1
																							1
																							1
																							1
																							1
																							1
																							1
																							1
																							1
																							1
